# Supplementary material for: Maximum acceptable frequency of lift for combined manual material handling task in Malaysia
Source: PLoS One. 2019 May 29;14(5):e0216918. doi: 10.1371/journal.pone.0216918 (PMC6541240; doi:10.1371/journal.pone.0216918)
Supplement: S1 File — (XLSX) [file pone.0216918.s001.xlsx]

## Sheet: Raw Data of Experiment
DEMOGRAPHIC DATA
Subject	Age	Weight (Kg)	Height (cm)	Knuckle height (cm)	Waist height (cm)	Elbow height (cm)	Shoulder height (cm)	Sternum height (cm)	Waist circumference (cm)	Biceps circumference (cm)	Forearm circumference (cm)	Shoulder circumference (cm)	Arm Strength (N)	Back Strength (N)	Shoulder Strength (N)	Leg Strength (N)
1	22	53	164	70	97	110	132	123	84	29	25	107	217.967	437.4	314.333	358.8
2	31	53	150	68	86	96	126	114	126	27	25	98	212.033	573.8	490.767	440.333
3	34	82	176	76	100	109	144	132	105.5	32.3	29.4	103.5	363.233	662.933	538.2	677.567
4	24	105	165	76	94	104	135	125	113	39	30	126	212.033	573.8	490.767	440.333
5	25	71	163	70	91	99	130	122	94	36	27	103	269.867	634.567	361.767	475.933
6	25	50	166	70	94	101	134	128	88	30	22	102	166.033	229.8	311.3	427.033
7	24	70	172	72	102	109	142	135	87	32	27	105	293.567	490.767	520.433	538.2
8	30	58	175	71	99	107	141	134	83	24	23	105	142.333	215	169.033	290.6
9	36	73	172	80	97	110	141	133	94	29	25	107	151.2	335.067	321.733	757.633
10	24	81	168	69	95	100	133	123	99	37	28	117	263.467	644.967	386.967	590.1
Mean	27.5	69.6	167.1	72.2	95.5	104.5	135.8	126.9	97.35	31.53	26.14	107.35	229.173	479.81	390.53	499.653
SD	4.85913	17.0633	7.5638	3.85285	4.64878	5.1908	5.92171	6.70738	13.8885	4.70084	2.61117	8.17873	69.3393	169.289	118.083	143.097
MAXIMUM ACCEPTABLE FREQUENCY OF LIFT
Subject	Metronome-paced Task				Unpaced Task
	Slow initial frequency		Fast initial frequency
	1kg	5kg	1 kg	5 kg	1kg	5 kg
	MAFL (cycle/min)	MAFL (cycle/min)	MAFL (cycle/min)	MAFL (cycle/min)	MAFL (cycle/min)	MAFL (cycle/min)
1	7	6	8	6	7.34444	4.83333
2	5	4	7	5.5	6.26667	5.52222
3	7	6	7.5	6	6.92222	6.6
4	7	6.5	7.5	5.5	6.35556	5.48889
5	7	5.5	7	6	7.66667	6.05556
6	6	4.5	7	5	7.5	6.24444
7	7	5.5	6.5	5.5	7.5	6
8	6	5.5	7	5.5	7.5	6.5
9	5.5	4.5	5.5	4	5	4
10	7	5	7	5.5	6.52222	4.94444
Mean	6.45	5.3	7	5.45	6.85778	5.61889
SD	0.761942	0.788811	0.666667	0.598609	0.836542	0.829002
ENERGY EXPENDITURE
Subject	Metronome-paced Task				Unpaced Task (UP)
	MSF		MFF
	1kg	5kg	1 kg	5 kg	1kg	5 kg
	EE (Kcal/min)	EE (Kcal/min)	EE (Kcal/min)	EE (Kcal/min)	EE (Kcal/min)	EE (Kcal/min)
1	3.33386	4.96962	3.40159	5.14572	3.48739	5.05615
2	3.42937	4.69418	3.28163	5.838	3.6578	5.39494
3	3.29216	4.9946	5.22833	6.226	5.63643	5.7856
4	3.31386	4.7233	4.44454	6.5125	5.85724	6.44454
5	5.68368	6.39656	4.25978	6.93605	5.81835	6.5714
6	3.6684	4.8402	3.24439	5.91404	4.5919	5.77723
7	3.50606	4.70856	3.90701	4.97167	5.3232	5.95717
8	4.00577	5.34519	4.81501	5.11588	4.95924	5.9576
9	5.44864	6.70171	6.51968	7.01104	5.0253	5.6894
10	4.25137	5.81673	4.24761	5.69515	5.44864	6.21583
Mean	3.99332	5.31907	4.33496	5.93661	4.98055	5.88499
SD	0.887646	0.737555	1.00995	0.735408	0.841288	0.458387
Metronome-paced task (1 kg)
Subject	Forearm ( R )	Forearm ( L )	Upper arm ( R )	Upper arm ( L )	Shoulder ( R )	Shoulder ( L )	Lower back ( R )	Lower back ( L )	Entire Body
1	1	2	1	2	1	1.5	1	1	1
2	1	1	1	1	1	1	1	1	1
3	1	1	1	1	2	2	1.5	1.5	1.5
4	2.5	2.5	1.5	1.5	1	1	3.5	4	3
5	1	1	1	3.5	1	3.5	1	1	1
6	2.5	2.5	2.5	2.5	0	0	2.5	2.5	2.5
7	0.25	0.25	0.25	0.25	0.5	0	0.25	0	0.25
8	0	0	0.5	0.5	0	0	0	0	0.5
9	1.5	1.5	1.5	1.5	1.5	1.5	1.5	1.5	1.5
10	3	3	2.5	2.5	3	1	3.5	3.5	2.5
Mean	1.375	1.475	1.275	1.625	1.1	1.15	1.575	1.6	1.475
SD	0.994778	1.00312	0.749537	1.00864	0.906765	1.08141	1.22503	1.3499	0.916288
Metronome-paced task (5 kg)
Subject	Forearm ( R )	Forearm ( L )	Upper arm ( R )	Upper arm ( L )	Shoulder ( R )	Shoulder ( L )	Lower back ( R )	Lower back ( L )	Entire Body
1	2	2	2	2	2	2.5	1	1	2
2	2	2	2	2	1	1	1	1	2
3	3	3	2	2	1	1	2.5	2.5	2
4	2.5	2.5	1.5	1.5	1	1	3.5	4	3
5	4	5	4	6	4	6	4	4	4
6	3.5	3.5	3.5	3.5	1.5	1.5	4	4	3.5
7	0.25	0.25	0.25	0.25	0.25	0	0	0	0.25
8	0.75	1.75	0.75	1.75	0.5	0.5	0.25	0.25	1
9	2	2	2	2	2	2	2	2	2
10	5.5	5.5	4.5	4.5	4.5	4.5	6.5	6.5	4.5
Mean	2.55	2.75	2.25	2.55	1.775	2	2.475	2.525	2.425
SD	1.5402	1.57233	1.36423	1.66166	1.42619	1.88562	2.04277	2.07649	1.32314
Unpaced Task (1 kg)
Subject	Forearm ( R )	Forearm ( L )	Upper arm ( R )	Upper arm ( L )	Shoulder ( R )	Shoulder ( L )	Lower back ( R )	Lower back ( L )	Entire Body
1	1	1	1	1	1	1	1	1	1
2	1	1	1	1	1	1	1	1	1
3	2	2	1	1	2	2	1	1	1
4	2	2	1	1	1	1	3	3	2
5	1	1	1	3	1	3	1	1	1
6	3	3	3	3	0	0	1	1	3
7	0	0	0	0	0	0	0	0	0
8	0.5	0.5	1	0.5	0.5	0.5	0	0	1
9	1	1	1	1	1	1	1	1	1
10	3	3	2	2	3	0	3	3	2
Mean	1.45	1.45	1.2	1.35	1.05	0.95	1.2	1.2	1.3
SD	1.01242	1.01242	0.788811	1.00139	0.895979	0.955975	1.0328	1.0328	0.823273
Unpaced Task (5 kg)
Subject	Forearm ( R )	Forearm ( L )	Upper arm ( R )	Upper arm ( L )	Shoulder ( R )	Shoulder ( L )	Lower back ( R )	Lower back ( L )	Entire Body
1	2	2	2	2	2	2	1	1	2
2	2	2	2	2	1	1	1	1	2
3	5	5	4	4	3	3	3	3	4
4	3	3	2	2	1	1	4	5	4
5	4	4	4	5	4	5	4	4	4
6	4	4	4	4	1	1	3	3	4
7	0.5	0.5	0.5	0.5	0.5	0	0	0	0.5
8	2	3	1	3	1	0.5	0.5	1	1
9	3	3	3	3	3	3	3	3	3
10	7	6	6	6	5	6	6	7	6
Mean	3.25	3.25	2.85	3.15	2.15	2.25	2.55	2.8	3.05
SD	1.84466	1.58552	1.6675	1.63384	1.52843	1.98956	1.89224	2.14994	1.67415
